# Supplementary material for: Targeted metabolome analysis reveals accumulation of metabolites in testa of four peanut germplasms
Source: Front Plant Sci. 2022 Sep 16;13:992124. doi: 10.3389/fpls.2022.992124 (PMC9523574; doi:10.3389/fpls.2022.992124)
Supplement: Supplementary file 6 [file Table_1.XLSX]

## Sheet: Sheet1
Table S1. The list of total 85 metabolites identified in this study
Component Name	CAS Number	Formula	Molecular weight	Average relative content
				YH29	ZH12	WH10	KNB
Phenylpropanoids
1,5-Dicaffeoylquinic acid	30964-13-7	C25H24O12	516.127	-	-	-	12.4611
4-Hydroxycinnamic acid	501-98-4	C9H8O3	164.047	9473.83	4847.99	6851.04	27880.1
Caffeic acid	331-39-5	C9H8O4	180.042	571.235	745.48	1753.45	15.3125
Caftaric acid	67879-58-7	C13H12O9	312.048	43028.7	20285.4	76182.6	139.302
Chlorogenic acid	327-97-9	C16H18O9	354.095	7.36309	11.4793	15.9305	-
Coniferaldehyde	458-36-6	C10H10O3	178.063	739.812	202.943	71.6594	79.3986
Cryptochlorogenic acid	905-99-7	C16H18O9	354.095	-	15.7299	8.84199	-
Ferulic acid	1135-24-6	C10H10O4	194.058	1090.34	891.057	562.886	6485.96
Sinapic acid	530-59-6	C11H12O	224.068	167.901	366.2	269.381	3321.05
Benzoic acid derivatives
2,6-Dihydroxybenzoic acid	303-07-1	C7H6O4	154.027	696.38	54.3915	103.262	249.442
4-Hydroxybenzoic acid	99-96-7	C7H6O3	138.032	765.256	171.947	170.191	1183.92
Ellagic acid	476-66-4	C14H6O8	302.006	45.8526	-	63.8299	-
Gallic acid	149-91-7	C7H6O5	170.022	1607.09	2748.06	2502.52	293.04
Gentisic acid	490-79-9	C7H6O4	154.027	51.0075	90.3391	-	78.5275
Methyl gallate	99-24-1	C8H8O5	184.037	25.3446	10.6544	3.38944	3.64569
Salicin	138-52-3	C13H18O7	286.105	17.2852	6.9861	4.78947	5.85216
Salicylic acid	69-72-7	C7H6O3	138.032	17488.6	33038.8	13975.1	38107.5
Syringaldehyde	134-96-3	C9H10O4	182.058	182.545	421.849	734.173	134.714
Syringic acid	530-57-4	C9H10O5	198.053	69.9964	82.8561	54.0892	105.765
trans-Cinnamic acid	140-10-3	C9H8O2	148.052	59.6376	68.5855	32.4078	142.017
Vanillic acid	121-34-6	C8H8O4	168.042	9513.94	16065.5	4806.41	19115.6
Vanillin	121-33-5	C8H8O3	152.047	263.478	204.081	149.21	259.996
Catechin derivatives
(-)-Epicatechin 3-O-gallate	1257-08-5	C22H18O10	442.09	1.16099	-	-	4.16271
3,4-Dihydroxybenzaldehyde	139-85-5	C7H6O3	138.032	1116.78	5640.28	2818.5	12.3716
Catechin	154-23-4	C15H14O6	290.079	206527	122524	318803	23.0836
Epicatechin	490-46-0	C15H14O6	290.079	160557	92558	110103	27.8836
Epigallocatechin gallate	989-51-5	C22H18O11	458.085	103.641	85.6962	105.833	74.7499
Gallocatechin	3371-27-5	C15H14O7	306.074	529.671	313.958	82.895	92.7679
Protocatechuic acid	99-50-3	C7H6O4	154.027	8414.16	14694.9	2600.15	254.702
Stilbenes
3,3',4'5-Tetrahydroxystilbene	10083-24-6	C14H12O4	244.074	160.945	227.053	32.1884	-
Resveratrol	501-36-0	C14H12O3	228.079	1050.12	708.223	100.388	-
trans-Piceid	27208-80-6	C20H22O8	390.131	2952.23	808.554	4208.82	73.4994
Dihydrochalcones
Phlorizin	60-81-1	C21H24O10	436.137	15.9169	13.6927	25.8948	3.67377
Trilobatin	4192-90-9	C21H24O10	436.137	-	-	3.06839	-
Anthocyanidin
Cyanidin 3-O-rutinoside chloride	18719-76-1	C27H31ClO15	630.135	1855.93	8843.36	12270.8	4076.56
Cyanin chloride	2611-67-8	C27H31ClO16	646.13	-	-	22.7974	-
Delphinidin 3-glucoside	6906-38-3	C21H21O12	465.103	11926.3	25483.9	2065.11	340.813
Malvin	16727-30-3	C29H35O17	655.187	65.942	-	200.148	-
Pelargonidin-3-glucoside	18466-51-8	C21H21ClO10	468.082	22.1839	-	-	3.83541
Flavones
Apigenin	520-36-5	C15H10O5	270.053	21.6731	30.4071	28.5679	-
Isoorientin	4261-42-1	C21H20O11	448.101	167.581	-	-	-
Luteolin	491-70-3	C15H10O6	286.048	3766.19	542.442	774.186	16.2023
Morin	480-16-0	C15H10O7	302.043	2510.31	4754.26	1214.2	71.5398
Quercetin	117-39-5	C15H10O7	302.043	2574.92	5046.16	1245.64	42.9055
Flavonols
Aromadendrin	480-20-6	C15H12O6	288.063	-	-	-	4.39103
Astragalin	480-10-4	C21H20O11	448.101	72.7984	393.538	165.709	86.5248
Avicularin	572-30-5	C20H18O11	434.085	-	29.5801	14.9247	-
Isorhamnetin	480-19-3	C16H12O7	316.058	543.08	3014.67	164.533	277.865
Isorhamnetin-3-O-glucoside	5041-82-7	C22H22O12	478.111	3570.35	10959.7	1252.39	4991.53
Kaempferol	520-18-3	C15H10O6	286.048	-	54.6775	24.3704	-
Myricetin	529-44-2	C15H10O8	318.038	102.981	102.303	102.514	103.534
Myricitrin	17912-87-7	C21H20O12	464.095	2061.38	464.099	2739.18	123.259
Narcissin	604-80-8	C28H32O16	624.169	115757	222781	83570.7	191565
Nicotiflorin	17650-84-9	C27H30O15	594.158	1283.39	4422.48	7457.15	3294.28
Quercetin 3-galactoside	482-36-0	C21H20O12	464.095	10597.8	25913.1	2226.15	-
Quercetin 3-O-glucuronide	22688-79-5	C21H18O13	478.075	111286	71632.9	6786.77	22865.4
Quercitrin	522-12-3	C21H20O11	448.101	33.5057	15.9671	23.5786	-
Rhamnetin	90-19-7	C16H12O7	316.058	-	12.2086	-	-
Rutin	153-18-4	C27H30O16	610.153	43302.4	198079	21763.1	72250.4
Taxifolin	480-18-2	C15H12O7	304.058	3004.69	3406.58	3625.97	18.996
Flavanones
(2S)-Liquiritigenin	578-86-9	C15H12O4	256.074	16.1136	3.58462	-	-
4',7-Di-O-methylnaringenin	29424-96-2	C17H16O5	300.1	-	1.26813	-	-
Butein	487-52-5	C15H12O5	272.068	5.51212	2.52258	1.56841	-
Eriodictyol	552-58-9	C15H12O6	288.063	668.829	128.593	191.212	-
Hesperidin	520-26-3	C28H34O15	610.19	-	-	-	15.4088
Isoliquiritigenin	961-29-5	C15H12O4	256.074	4.87005	3.27409	-	-
Naringenin	480-41-1	C15H12O5	272.068	28.6595	35.6813	28.9656	2.79516
Naringin	10236-47-2	C27H32O14	580.179	8.6175	54.1675	15.9884	27.6176
Prunin	529-55-5	C21H22O10	434.121	107.848	93.824	243.982	16.9691
Terpenoids
Cucurbitacin I	2222-07-3	C30H42O7	514.293	-	20.995	-	-
Perillyl Alcohol	536-59-4	C10H16O	152.12	182.711	149.293	87.7235	348.681
Coumarins
4-Methylumbelliferone	90-33-5	C10H8O3	176.047	90.7863	22.2777	114.287	-
Aesculin	531-75-9	C15H16O9	340.079	-	8.59406	-	-
Daphnetin	486-35-1	C9H6O4	178.027	-	103.875	-	-
Psoralen	66-97-7	C11H6O3	186.032	22.5264	14.7512	54.505	14.8386
Isoflavones
Biochanin A	491-80-5	C16H12O5	284.068	19.7548	12.9376	14.4393	-
Daidzein	486-66-8	C15H10O4	254.058	8.04061	1.1736	-	-
Daidzin	552-66-9	C21H20O9	416.111	2.7595	4.2466	0.629764	-
Formononetin	485-72-3	C16H12O4	268.074	233.031	29.0177	-	-
Genistein	446-72-0	C15H10O5	270.053	21.6955	-	-	-
Ononin	486-62-4	C22H22O9	430.126	11.4329	1.32715	-	-
Proanthocyanidins
Proanthocyanidin A2	41743-41-3	C30H24O12	576.127	199553	183887	183993	37.9975
Procyanidin B1	20315-25-7	C30H26O12	578.142	9946.82	37459.9	70942.6	-
Procyanidin B2	29106-49-8	C30H26O12	578.142	3784.31	10531.2	13461.7	-
Procyanidin B3	23567-23-9	C30H26O12	578.142	146591	73134.9	543190	-
