# Supplementary material for: Targeted metabolome analysis reveals accumulation of metabolites in testa of four peanut germplasms
Source: Front Plant Sci. 2022 Sep 16;13:992124. doi: 10.3389/fpls.2022.992124 (PMC9523574; doi:10.3389/fpls.2022.992124)
Supplement: Supplementary file 7 [file Table_2.XLSX]

## Sheet: Sheet1
Table S2. Nutritional and health value of identified flavonoids
Component Name	Classification of flavonoids	Function	Variety with the highest content	Absolute content ( ng/g )
Delphinidin 3-glucoside	Anthocyanins	Anticancer, antioxidant, antibacterial, anti-inflammatory activities	ZH12	25483.91±1881.28
Pelargonidin-3-glucoside	Anthocyanins	Anticancer, antioxidant, antibacterial, anti-inflammatory activities	YH29	22.18±7.3
Cyanidin 3-O-rutinoside	Anthocyanins	Anticancer, antioxidant, antibacterial, anti-inflammatory activities	WH10	12270.82±1019.07
Cyanin	Anthocyanins	Anticancer, antioxidant, antibacterial, anti-inflammatory activities	WH10	22.8±5.62
Malvin	Anthocyanins	Anticancer, antioxidant, antibacterial, anti-inflammatory activities	WH10	200.15±45.64
Ellagic acid	Benzoic acid derivatives	Antioxidant	WH10	63.83±33.52
Gallic acid	Benzoic acid derivatives	Antioxidant	ZH12	2748.06±317.7
Gentisic acid	Benzoic acid derivatives	Antioxidant excipient	ZH12	90.34±15.96
Methyl gallate	Benzoic acid derivatives	Pharmaceutical intermediates	YH29	25.34±2.95
Salicin	Benzoic acid derivatives	Antipyretic and analgesic	YH29	17.29±1.49
Salicylic acid	Benzoic acid derivatives	Antipyretic, analgesic, preservative, essence	KNB	38107.54±1006.32
Syringic acid	Benzoic acid derivatives	Antibacterial, sedative, local anesthesia	KNB	105.76±10.76
trans-Cinnamic acid	Benzoic acid derivatives	Preservatives, aromatics	KNB	142.02±13.27
Vanillin	Benzoic acid derivatives	Spice	YH29	263.48±93.32
Catechin	Catechin derivatives	Antiviral, Antifungal	WH10	318802.68±15269.2
Epicatechin	Catechin derivatives	Antioxidant	YH29	160556.62±7316.07
Protocatechuic acid	Catechin derivatives	Antibacterial	ZH12	14694.88±791.68
Aesculin	Coumarins	Anti-inflammatory, antibacterial, anticoagulant, analgesic	ZH12	8.59±0.4
Daphnetin	Coumarins	Anti-inflammatory, analgesic and hypotensive	ZH12	103.88±13.59
Psoralen	Coumarins	Anticancer	WH10	54.5±53.84
Phlorizin	Dihydrochalcones	Bacteriostasis and antioxidation	WH10	25.89±0.76
Eriodictyol	Flavanones	Anti-oxidation, anti-radiation, lowering blood lipid and blood glucose	YH29	668.83±359.55
Hesperidin	Flavanones	Lower blood pressure and blood lipid	KNB	15.41±0.44
Naringin	Flavanones	Food additive	ZH12	54.17±6.97
Apigenin	Flavones	Antitumor, cardiovascular and cerebrovascular protection, antiviral and antibacterial	ZH12	30.41±11.61
Luteolin	Flavones	Antitumor properties	YH29	3766.19±3103.56
Morin	Flavones	Antitumor and anti-oxidation	ZH12	4754.26±284.75
Quercetin	Flavones	Antibacterial, anti-inflammatory, anti allergic and antioxidant	ZH12	5046.16±246.82
Astragalin	Flavonols	Anti-inflammatory	ZH12	393.54±70.2
Avicularin	Flavonols	Active substances of Chinese herbal medicine	ZH12	29.58±6.22
Kaempferol	Flavonols	Anticancer, anti-inflammatory, anti-oxidation, antibacterial and antivirus	ZH12	54.68±8.05
Rutin	Flavonols	Anti-inflammatory, anti-oxidation, anti-allergic, anti-viral	ZH12	198078.79±16794.3
Taxifolin	Flavonols	Anticancer, antibacterial	WH10	3625.97±831.15
Quercitrin	Flavonols	Antibacterial, anti-inflammatory, anti allergic and antioxidant	YH29	33.51±23.9
Biochanin A	Isoflavones	Inhibiting the rise of cholesterol, antifungal antitumor	YH29	19.75±23.23
Daidzein	Isoflavones	Anticancer, prevention of coronary heart disease, prevention of osteoporosis, and alleviation of menopausal symptoms in women	YH29	8.04±13.93
Daidzin	Isoflavones	Anticancer, prevention of coronary heart disease, prevention of osteoporosis, and alleviation of menopausal symptoms in women	ZH12	4.25±4.29
Chlorogenic acid	Phenylpropanoids	Antibacterial, antiviral, antioxidant, free radical scavenging, anti-aging	WH10	15.93±7.33
Coniferaldehyde	Phenylpropanoids	Antifungal	YH29	739.81±729.62
Ferulic acid	Phenylpropanoids	Anti radiation, anti-oxidation, anti-bacterial and anti-virus	KNB	6485.96±78.35
Proanthocyanidin A2	Proanthocyanidins	Anticancer, antioxidant, antibacterial, anti-inflammatory activities and prevention of vascular dementia	YH29	199553.21±19677.37
Procyanidin B1	Proanthocyanidins	Anticancer, antioxidant, antibacterial, anti-inflammatory activities and prevention of vascular dementia	WH10	70942.59±3139.46
Procyanidin B2	Proanthocyanidins	Anticancer, antioxidant, antibacterial, anti-inflammatory activities and prevention of vascular dementia	WH10	13461.67±827.67
Procyanidin B3	Proanthocyanidins	Anticancer, antioxidant, antibacterial, anti-inflammatory activities and prevention of vascular dementia	WH10	543190.24±37738.69
trans-Piceid	Stilbenes	Antibacterial, anticancer, anti-inflammatory, anti allergic, hypolipidemic and antioxidant	WH10	4208.82±137.88
Resveratrol	Stilbenes	Antioxidant, anti-inflammatory, anticancer and cardiovascular protection	YH29	1050.12±1721.18
